# Supplementary material for: A Comparison of Interpolyelectrolyte Complexes (IPECs) Made from Anionic Block Copolymer Micelles and PDADMAC or q-Chitosan as Polycation
Source: Polymers (Basel). 2023 May 6;15(9):2204. doi: 10.3390/polym15092204 (PMC10181488; doi:10.3390/polym15092204)
Supplement: Supplementary file 1 [file polymers-15-02204-s001.zip]

Archive with 1 entries (1 files):
- polymers-2329749-supplementary.pdf
